# Supplementary material for: Environmental Control on Fish and Macrocrustacean Spring Community-Structure, on an Intertidal Sandy Beach
Source: PLoS One. 2015 Jan 24;10(1):e0117220. doi: 10.1371/journal.pone.0117220 (PMC4305308; doi:10.1371/journal.pone.0117220)
Supplement: S1 Table — (XLSX) [file pone.0117220.s002.xlsx]

## Sheet: Feuil1
Mean values of environmental data recorded during the first six months ( january to june) from 2000 to 2013,
Years	Temperature	Salinity	Oxygen	pH	SPM	Chla	phaeocystis
2000	9.63167	33.6208	7.195	8.20292	14.105	10.7125	27
2001	9.92819	33.4397	6.95826	8.19174	13.7859	11.6294	112
2002	9.69438	33.4517	6.60292	8.16875	15.7546	10.1942	65
2003	9.73979	33.9544	6.79063	8.29104	20.375	6.35104	70
2004	9.67396	34.1275	7.0675	8.27104	36.4258	7.67417	48.2919
2005	9.14937	34.3242	6.82125	8.18021	15.1937	6.74208	0.29
2006	9.01375	34.3019	7.05708	8.25021	13.8117	6.82896	85
2007	11.0326	34.0654	6.94014	8.25153	20.2592	6.75694	83.6975
2008	10.3947	34.0653	6.77481	8.07507	17.7913	8.05162	53.22
2009	9.37833	34.285	7.27771	8.27104	5.73375	8.34208	33.27
2010	9.05797	34.4902	6.71779	8.19519	6.00705	5.05924	76.0937
2011	9.57812	34.3489	6.76448	8.24506	6.46983	4.18296	91.2179
2012	9.38687	34.4375	6.94083	8.26417	5.73688	3.38208	52.3398
2013	8.40663	34.2614	6.84	8.28604	4.58552	6.4525	17.1378
